# Supplementary material for: A fresh look at Cladarosymblema narrienense, a tetrapodomorph fish (Sarcopterygii: Megalichthyidae) from the Carboniferous of Australia, illuminated via X-ray tomography
Source: PeerJ. 2021 Dec 10;9:e12597. doi: 10.7717/peerj.12597 (PMC8667741; doi:10.7717/peerj.12597)
Supplement: Supplemental Information 2 [file peerj-09-12597-s002.zip]

Archive with 4 entries (3 files):
- Clement et al_Cladarosymblema_phylogenetic/
- Clement et al_Cladarosymblema_phylogenetic/Clement-et-al-Character-list.txt
- Clement et al_Cladarosymblema_phylogenetic/Clement-et-al-NEXUS.nex.txt
- Clement et al_Cladarosymblema_phylogenetic/mbank_X26951_2021-09-14-1759_no_Megalichthys.log
