# Supplementary material for: A fresh look at Cladarosymblema narrienense, a tetrapodomorph fish (Sarcopterygii: Megalichthyidae) from the Carboniferous of Australia, illuminated via X-ray tomography
Source: PeerJ. 2021 Dec 10;9:e12597. doi: 10.7717/peerj.12597 (PMC8667741; doi:10.7717/peerj.12597)
Supplement: Supplemental Information 2 [file peerj-09-12597-s002.zip › Clement et al_Cladarosymblema_phylogenetic/Clement-et-al-Character-list.txt]

    [ File output by Morphobank v3.0 (http://www.morphobank.org); 2021-09-27 21.43.20 ]

    Phenotypic characters (numbered in Nexus format)


  1. Position of orbits lateral and widely separated (0); dorsal and close together (1).
  2. Proportion of skull roof lying anterior to middle of orbits <50% (0); >=50% (1).
  3. Facial lamina of premaxilla rises vertically (deep snout) (0); bends posteriorly (flattened snout) (1).
  4. Facial lamina of premaxilla height less than 50% of length of premaxilla (0); more than 50% of length of premaxilla (1).
  5. Orientation of anterior tectal and lateral rostral relative to external nostril dorsal-ventral (0); posterior-anterior (1).
  6. Postrostral absent (0); postrostral mosaic of small variable bones (1); large median postrostral, with or without accessory bones (2).
  7. Number of nasals more than two (0); two (1); one (2).
  8. Position of anterior nostril facial (0); edge of mouth (or marginal) (1).
  9. Dermintermedial processus absent (0); present (1).
  10. Position of posterior nostril external, far from jaw margin (0); external, close to jaw margin (1); palatal (2).
  11. Number of supraorbitals one (0); more than one (1).
  12. Posterior or posteriormost supraorbital (postfrontal) extends anterior of orbit yes (0); no (1).
  13. Relative size of anterior supraorbital and posterior supraorbital similar (0); prefrontal much bigger (1).
  14. Shape of posterior supraorbital posterior process shorter than orbital margin (0); posterior process much longer than orbital margin (1).
  15. Contact between parietal and supraorbital present (0); absent (1).
  16. Intertemporal present (0); absent (1).
  17. Contact between posterior supraorbital and intertemporal present (0); absent (1).
  18. Number of tectals one (0); two or more (1).
  19. Paired frontal bones absent (0); present (1).
  20. Width of ethmoid relative to length from snout tip to posterior margin of parietals more than 80% (0); 70-79% (1); 50-69% (2); less than 50% (3).
  21. Pineal foramen present (0); absent (1).
  22. Shape of pineal series round or oval (0); kite-shaped with distinct posterior corner (1).
  23. Location of pineal foramen/eminence level with, or anterior to posterior margin of orbits (0); posterior to orbits (1).
  24. Parietals surround pineal foramen/eminence yes (0); no (1).
  25. Dermal intracranial joint absent (0); present (1).
  26. Postparietals narrow to a point posteriorly no (0); yes (1).
  27. Proportions of postparietal shield maximum width of postparietal shield <3 skull width at level of anterior end of postparietal (0); maximum width of postparietal shield >=3 skull width at level of anterior end of postparietal (1).
  28. Spiracle notch small hole or narrow slit (0); wide notch between skull roof and cheek (1).
  29. Extratemporal absent (0); present (1).
  30. Contact between extratemporal and supratemporal absent (0); present (1).
  31. Extrascapulars present (0); absent (1).
  32. Anterior margin of median extrascapular long (0); very short (1).
  33. Median extrascapular overlap median extrascapular overlapped by lateral extrascapulars (0); median extrascapular overlapping lateral extrascapulars (1).
  34. Internasal pits undifferentiated or anterior palatal fossa (0); shallow paired pits with strong midline ridge (1); deep pear-shaped pits (2).
  35. Tectum orbitale narrow (0); extensive (1).
  36. Large mesial opening and several small dorsolateral openings in postnasal wall absent (0); present (1).
  37. Position of exit of pituitary vein in front of basipterygoid process (0); dorsal  to vertical portion of basipterygoid process (1).
  38. Descending process of sphenoid (with its posterior extremity lacking periostegeal lining) absent (0); present (1).
  39. Endoskeletal intracranial joint absent (0); present (1).
  40. Proportion of neurocranium ethmosphenoid shorter or equal in length to otoccipital (0); ethmosphenoid longer than otoccipital (1).
  41. Dorsal element of hyoid arch hyomandibula articulating with lateral commissure (0); stapes inserted into fenestra ovalis (1).
  42. Relative positions of hyomandibular facets ventral anterior to dorsal (0); dorsal directly above ventral (1); dorsal anterior to ventral (2).
  43. Vestibular fontanelle absent (0); present (1).
  44. Anterior margin of vestibular fontanelle anterior to posterior margin of basicranial fenestra no (0); yes (1).
  45. Basicranial fenestra absent (0); present (1).
  46. Posttemporal fossae absent (0); present (1).
  47. Extent of crista parotica does not reach posterior margin of tabular (0); reaches posterior margin of tabular (1).
  48. Otical process (an outgrowth from the lateral wall of the braincase penetrated by the branches of the r. oticus lateralis) absent (0); present (1).
  49. Foramina (similar to infradentary foramina) on cheek bones absent (0); present (1).
  50. Postorbital contributes to orbital margin (0); excluded from orbital margin (1).
  51. Jugal extends anterior to middle of orbit no (0); yes (1).
  52. Relationship of jugal to orbit contributes to orbital margin (0); excluded from orbital margin (1).
  53. Lacrimal excluded from orbit no (0); yes (1).
  54. Contact between posterior supraorbital and lacrimal absent (0); present (1).
  55. Jugal-quadratojugal contact absent (0); present (1).
  56. Number of cheek bones bearing preopercular canal posterior to jugal one (0); two (1).
  57. Bone bearing both quadratojugal pit-line and preopercular canal absent (0); present (1).
  58. Bar-like preopercular absent (0); present (1).
  59. Subsquamosals absent (0); present (1).
  60. Preoperculosubmandibular absent (0); present (1).
  61. Vomer proportions not much broader than long (0); much broader than long (1).
  62. Anteromedial process of vomer absent (0); present (1).
  63. Posterior process of vomers absent (0); short (1); long (2).
  64. Articulation of vomers vomers not articulating with each other (0); vomers articulating with each other (1).
  65. Parasphenoid protruding forward in ethmoid region of endocranium (0); behind ethmoid region (1).
  66. Denticulated field of parasphenoid without spiracular groove (0); with spiracular groove (1).
  67. Relationship of vomer to parasphenoid no contact or simple abutment (0); dorsal-ventral overlap anteriorly (1); side to side overlap between posterior processes of vomers and lateral sides of parasphenoid (2).
  68. Shape of parasphenoid broad, splint-shaped (0); slender, splint-shaped (1).
  69. Lateral sides of parasphenoid parallel or slightly diverging anteriorly (0); converging anteriorly (1).
  70. Posterior carotid opening in parasphenoid present (0); absent (1).
  71. Articulation of pterygoids pterygoids not articulating with each other (0); pterygoids articulating with each other (1).
  72. Proportions of entopterygoid anterior end level with processus ascendens (0); anterior end considerably anterior to processus ascendens (1).
  73. Number of fang pairs on ectopterygoid two (0); one (1); none (2).
  74. Palatal fangs mesial to marginal tooth row yes (0); no (1).
  75. Subterminal mouth absent (0); present (1).
  76. Enlarged anterior tooth on premaxilla absent (0); present (1).
  77. Posterodorsal process of maxilla present (0); very weak or absent (1).
  78. Meckelian ossification strong, complete from articular to symphysial region (0); incomplete (1); absent (2).
  79. Coronoids labiolingually flattened no (0); yes (1).
  80. Protrusion of lower jaw in front of skull absent (0); present (1).
  81. Anteroventral lower jaw profile rounded (0); squared off (1).
  82. Large ventromesially directed flange of symphysial region of mandible absent (0); present (1).
  83. Dermal ornament on each infradentary even (0); separate "starburst" on each bone (1).
  84. Infradentary foramina always present (0); variable (1); always absent (2).
  85. Dentary fang pair absent (0); present (1).
  86. Teeth of dentary reaching anterior end of dentary (0); not reaching anterior end (1).
  87. Accessory row of small teeth on dentary present (0); absent (1).
  88. Splenial not sutured to prearticular (0); sutured to prearticular (1).
  89. Suture between splenial and anterior coronoid absent (0); present (1).
  90. Mesial lamina of splenial absent (0); present (1).
  91. Angular and prearticular separated by ventral exposure of Meckelian bone (0); in contact (1).
  92. Parasymphysial tooth whorl present (0); absent (1).
  93. Adsymphysial dental plate absent (0); present (1).
  94. Adsymphysial dental plate long with posterior corner, sutured to anterior coronoid, denticulated or with tooth row (0); short, rounded, not sutured to anterior coronoid, denticulated (1).
  95. Tooth row on adsymphysial plate absent (0); present (1).
  96. Mesial parasymphysial foramen absent (0); present (1).
  97. Fangs of coronoids (sensu stricto) absent (0); present (1).
  98. Marginal denticle band on coronoids broad band, at least posteriorly (0); narrow band with 2-4 denticle rows (1); single tooth row  or absent (2).
  99. Coronoid proportions posterior coronoid same length as middle coronoid, or shorter (0); posterior coronoid significantly longer than middle coronoid (1).
  100. Number of fang pairs on posteriormost coronoid two (0); one (1); none (2).
  101. Anterior end of prearticular not forked (0); forked (1).
  102. Longitudinal dorsal ridge on prearticular absent (0); present (1).
  103. Anterior mandibular (precoronoid) fossa absent (0); present (1).
  104. Retroarticular process absent (0); present (1).
  105. Foramen in hyomandibular absent (0); present (1).
  106. Opercular process of hyomandibula present (0); absent (1).
  107. Distal portion of hyomandibula developed (0); reduced (1); absent (2).
  108. Contact between hyomandibula and palatoquadrate present (0); absent (1).
  109. Position of distal exit of hyomandilar canal or sulcus on anterolateral face of hyomandibula at a level of mid-shaft or obvious curvature (0); within promixal portion (1).
  110. 'Urohyal' morphology dorsoventrally compressed and rod-like, may bifurcate posteriorly (0); vertical plate (1).
  111. Shape of anterior basibranchial rounded (0); rectangular, longer than wide (1).
  112. Sublingual rod absent (0); present (1).
  113. Opercular present (0); absent (1).
  114. Number of branchiostegal rays per side ten or more (0); two to seven (1).
  115. Size of median gular small (0); large (1).
  116. Course of ethmoid commissure canal penetrating the body of the premaxilla (0); sutural course (1).
  117. Direction of anterior pit-line on parietal shield antero-posterior, reaching or almost reaching parietal-postparietal border (0); essential transverse, anterior or almost anterior to pineal foramen/eminence (1).
  118. Middle and posterior pit-lines on postparietal posteriorly situated (0); mesially situated (1).
  119. Course of supraorbital canal straight (0); lyre-shaped (1).
  120. Posterior end of supraorbital canal in postparietal (0); in parietal (1); in intertemporal (2).
  121. Contact between otic and supraorbital canals not in contact (0); in contact (1).
  122. Otic (postotic) canal runs through skull roof (0); follows edge of skull roof (1).
  123. Otic (postotic) canal enters postparietals no (0); yes (1).
  124. Supracleithrum and postemporal present (0); absent (1).
  125. Curvature of dermal shoulder girdle smoothly curving chain (0); tall caudally inclined cleithrum (1).
  126. Cleithral ornamentation present (0); absent (1).
  127. Contact margin for clavicle on cleithrum straight or faintly convex (0); strongly concave (1).
  128. Ventral or lower lamina of cleithrum extensive without or with little scapulocoracoid lateral exposure (0); reduced, with large scapulocoracoid lateral exposure (1).
  129. Overlap relations of cleithrum and clavicle normal (0); rhizodontid condition (1).
  130. Depressed posterior flange on cleithrum absent (0); poorly developed (1); well developed (2).
  131. Narrow waist on cleithrum no (0); yes (1).
  132. Ventral lamina of cleithrum much broader than dorsal lamina no (0); yes (1).
  133. Clavicle ascending process clavicle has rod-like ascending process (0); clavicle lacks rod-like ascending process (1).
  134. Interclavicle size small (0); large (1).
  135. Scapulocoracoid and cleithrum attachment triradiate scapulocoracoid lying flush against internal surface of cleithrum, not separated by foramina (0); single large foramen piercing C-shaped scapulocoracoid close to contact face for cleithrum (1); scapulocoracoid attaching to cleithrum via three buttresses (2); scapulocoracoid attaching to cleithrum along its anterodorsal margin (3).
  136. Scapular process of scapulocoracoid small (0); large, dorsally projecting (1).
  137. Subscapular fossa absent (0); present (1).
  138. Coracoid plate absent (0); present and extends ventromedially (1).
  139. Pectoral fin radials only preaxial and terminal (0); preaxial and postaxial radials in distal part of fin, only preaxials in proximal part (1); symmetrical array of preaxial and postaxial radials (2).
  140. Shape of ectepicondyle rounded (0); elongate parallel-sided ridge (1).
  141. Entepicondyle size entepicondyle narrow relative to humerus shaft length (0); entepicondyle as broad as or broader than humerus is long (1).
  142. Body of humerus cylindrical (0); flattened rectangular (1).
  143. Caput humeri flat to convex (0); ball with neck (1).
  144. Area proximal to radial facet short, cylindrical leading edge, with no muscle scars (0); enlarged, sharp leading edge, with areas for muscle attachments (1).
  145. Shape of entepicondyle narrow, finger-like (0); broad rectangular plate (1).
  146. Discrete pectoral process on ventral ridge of humerus absent (0); present (1).
  147. Postaxial process on ulnare present (0); absent (1).
  148. Pectoral fin radials jointed (0); unjointed (1).
  149. Radial length longer than humerus (0); equal to or shorter than humerus (1).
  150. Shape of radius bladelike (0); subcylindrical (1).
  151. Termination of radius radius and intermedium terminate at different levels (0); radius and intermedium terminate at same level (1).
  152. Digits absent (0); present (1).
  153. Dorsal and anal fins present (0); absent (1).
  154. Caudal fin heterocercal (0); triphycercal (1); diphycercal (2).
  155. Epichordal radials in caudal fin absent (0); present (1).
  156. Well-ossified ribs absent (0); present (1).
  157. Expanded ribs absent (0); present (1).
  158. Imbricate ribs absent (0); present (1).
  159. Sacrum absent (0); present (1).
  160. Intercenta fused to solid ring no (0); yes (1).
  161. Ossified supraoccipital plug for the attachment of the supraneural ligament present (0); absent (1).
  162. Scales rhombic (0); intermediate between rhombic and round (1); round (2).
  163. Median boss on round scale present (0); absent (1).
  164. Long basal segments of lepidotrichia in pectoral fin no (0); yes (1).
  165. Basal scutes on fins absent (0); present (1).
  166. Pore-canal network absent (0); present (1).
  167. Enamel lining of pore canals absent (0); present (1).
  168. Rostral tubuli absent (0); present (1).
  169. Plicidentine absent (0); simple or generalized polyplocodont (1); labyrinthodont (2); dendrodont (3).
  170. Postspiracular absent (0); present (1).
  171. Posterior carotid opening in parasphenoid large (0); small (1).
  172. Interclavicle ornamentation unornamented (0); ornamented (1).
  173. Choana absent (0); present (1).
  174. Anocleithrum exposed (0); subdermal (1).
  175. Archipterygial pectoral fins no (0); yes (1).
  176. Submandibulars present (0); absent (1).
  177. Gular present (0); absent (1).
  178. Contact between postorbital and lacrimal absent (0); present (1).
  179. Contact between postfrontal and supratemporal no (0); yes (1).
  180. Transverse joint at the level of the ulnare, intermedium and radius absent (0); present (1).
  181. Branched radials (A4) distal to the ulnare absent (0); present (1).
  182. Olecranon process on ulna absent (0); present (1).
  183. Radial facet faces distally (0); has some ventrally directed component (1).
  184. Ulnar facet faces distally (0); has some ventrally directed component (1).
  185. Glenoid position elevated from plane formed by clavicles (0); offset ventrally to lie at same level as clavicular plane (1).
  186. Glenoid orientation posterior orientation (0); lateral component to glenoid orientation (1).
  187. Premaxillary tooth proportions all approximately same size (0); enlarged anterior tooth (1); posteriormost teeth at least twice height of anteriormost teeth (2).
  188. Anocleithrum oblong with distinct anterior overlap area (0); drop-shaped with no anterior overlap area (1); absent (2).
  189. Glenoid proportions height/width ratio 60% or greater (0); height/width ratio 40-50% (1).
  190. Interclavicle shape ovoid (0); kite-shape (1); kite-shape with posterior stalk (2).
  191. Deltoid and supinator process on humerus absent (0); present (1).
  192. Anterior termination of ventral ridge adjacent to the caput humeri (0); offset distally toward the proximodistal mid-region of anterior margin of humerus (1).
  193. Radius and ulna radius much longer than ulna (0); approximately equal length (1).
  194. Lepidotrichia in paired appendages present (0); absent (1).
  195. Ribs, trunk no longer than diameter of intercentrum (0); longer (1).
  196. Ribs, trunk all cylindrical (0); some or all bear flanges from posterior margin which narrow distally (1); some or all flare distally (2).
  197. Supraneural spines present (0); absent (1).
  198. Number of transverse flexion (distal to ulnare)  1-2 rows (0); 3 rows (1); 4 rows (2); 5-6 rows (3).
  199. Number radials articulating on ulnare 0-2 radials (0); 3-4 radials (1); 5 radials (2).
  200. Number of digits five or less (0); more than five (1).
  201. Radiale absent (0); small (approximately one fith the length of the radius) (1); large (approximately half the length of the radius) (2).
  202. Tabular horn absent (0); present (1).
  203. Long medioventral process of premaxilla absent (0); present (1).
  204. Relative size of anterior tectal and lateral rostral Lateral rostral much larger than anterior tectal (0); Lateral rostral and anterior tectal equidimensional (1); Lateral rostral smaller than anterior tectal (2).
  205. Size of bones forming the external nares Anterior tectal and lateral rostral similar in size to the posterior tectal (0); Anterior tectal and lateral rostral much smaller than the posterior tectal (1).
  206. Anterolateral process of supratemporal absent (0); present (1).
