# Supplementary material for: A fresh look at Cladarosymblema narrienense, a tetrapodomorph fish (Sarcopterygii: Megalichthyidae) from the Carboniferous of Australia, illuminated via X-ray tomography
Source: PeerJ. 2021 Dec 10;9:e12597. doi: 10.7717/peerj.12597 (PMC8667741; doi:10.7717/peerj.12597)
Supplement: Supplemental Information 2 [file peerj-09-12597-s002.zip › Clement et al_Cladarosymblema_phylogenetic/Clement-et-al-NEXUS.nex.txt]

#NEXUS
[ File output by Morphobank v3.0 (http://www.morphobank.org); 2021-09-27 21.37.50 ]
BEGIN TAXA;
DIMENSIONS NTAX=48;
TAXLABELS
		'Youngolepis'
		'Diabolepis'
		'Powichthys'
		'Porolepis'
		'Glyptolepis'
		'Tungsenia'
		'Kenichthys'
		'Gooloogongia'
		'Sauripterus'
		'Barameda'
		'Screbinodus'
		'Rhizodus'
		'Strepsodus'
		'Gyroptychius'
		'Osteolepis'
		'Gogonasus'
		'Medoevia'
		'Askerichthys heintziorum'
		'Palatinichthys laticeps'
		'Sengoerichthys ottoman'
		'Cladarosymblema narrienense'
		'Megalichthys hibberti'
		'Megalichthys laticeps'
		'Megalichthys mullisoni'
		'Mahalalepis resima'
		'Ectosteorhachis nitidus'
		'Beelarongia'
		'Canowindra'
		'Koharalepis'
		'Marsdenichthys'
		'Spodichthys'
		'Tristichopterus'
		'Eusthenopteron'
		'Jarvikina'
		'Platycephalichthys'
		'Cabonnichthys'
		'Mandageria'
		'Eusthenodon'
		'Hongyu'
		'Bruehnopteron murphyi'
		'Tinirau clackae'
		'Panderichthys'
		'Elpistostege'
		'Tiktaalik'
		'Ventastega curonica'
		'Acanthostega'
		'Ichthyostega'
		'Tulerpeton curtum'
;
ENDBLOCK;
BEGIN CHARACTERS;
	DIMENSIONS NCHAR=206;
	FORMAT DATATYPE=STANDARD GAP=- MISSING=? SYMBOLS="01234";
	CHARLABELS
		[1] 'Position of orbits'
		[2] 'Proportion of skull roof lying anterior to middle of orbits'
		[3] 'Facial lamina of premaxilla'
		[4] 'Facial lamina of premaxilla'
		[5] 'Orientation of anterior tectal and lateral rostral relative to external nostril'
		[6] 'Postrostral'
		[7] 'Number of nasals'
		[8] 'Position of anterior nostril'
		[9] 'Dermintermedial processus'
		[10] 'Position of posterior nostril'
		[11] 'Number of supraorbitals'
		[12] 'Posterior or posteriormost supraorbital (postfrontal) extends anterior of orbit'
		[13] 'Relative size of anterior supraorbital and posterior supraorbital'
		[14] 'Shape of posterior supraorbital'
		[15] 'Contact between parietal and supraorbital'
		[16] 'Intertemporal'
		[17] 'Contact between posterior supraorbital and intertemporal'
		[18] 'Number of tectals'
		[19] 'Paired frontal bones'
		[20] 'Width of ethmoid relative to length from snout tip to posterior margin of parietals'
		[21] 'Pineal foramen'
		[22] 'Shape of pineal series'
		[23] 'Location of pineal foramen/eminence'
		[24] 'Parietals surround pineal foramen/eminence'
		[25] 'Dermal intracranial joint'
		[26] 'Postparietals narrow to a point posteriorly'
		[27] 'Proportions of postparietal shield'
		[28] 'Spiracle notch'
		[29] 'Extratemporal'
		[30] 'Contact between extratemporal and supratemporal'
		[31] 'Extrascapulars'
		[32] 'Anterior margin of median extrascapular'
		[33] 'Median extrascapular overlap'
		[34] 'Internasal pits'
		[35] 'Tectum orbitale'
		[36] 'Large mesial opening and several small dorsolateral openings in postnasal wall'
		[37] 'Position of exit of pituitary vein'
		[38] 'Descending process of sphenoid (with its posterior extremity lacking periostegeal lining)'
		[39] 'Endoskeletal intracranial joint'
		[40] 'Proportion of neurocranium'
		[41] 'Dorsal element of hyoid arch'
		[42] 'Relative positions of hyomandibular facets'
		[43] 'Vestibular fontanelle'
		[44] 'Anterior margin of vestibular fontanelle anterior to posterior margin of basicranial fenestra'
		[45] 'Basicranial fenestra'
		[46] 'Posttemporal fossae'
		[47] 'Extent of crista parotica'
		[48] 'Otical process (an outgrowth from the lateral wall of the braincase penetrated by the branches of the r. oticus lateralis)'
		[49] 'Foramina (similar to infradentary foramina) on cheek bones'
		[50] 'Postorbital'
		[51] 'Jugal extends anterior to middle of orbit'
		[52] 'Relationship of jugal to orbit'
		[53] 'Lacrimal excluded from orbit'
		[54] 'Contact between posterior supraorbital and lacrimal'
		[55] 'Jugal-quadratojugal contact'
		[56] 'Number of cheek bones bearing preopercular canal posterior to jugal'
		[57] 'Bone bearing both quadratojugal pit-line and preopercular canal'
		[58] 'Bar-like preopercular'
		[59] 'Subsquamosals'
		[60] 'Preoperculosubmandibular'
		[61] 'Vomer proportions'
		[62] 'Anteromedial process of vomer'
		[63] 'Posterior process of vomers'
		[64] 'Articulation of vomers'
		[65] 'Parasphenoid'
		[66] 'Denticulated field of parasphenoid'
		[67] 'Relationship of vomer to parasphenoid'
		[68] 'Shape of parasphenoid'
		[69] 'Lateral sides of parasphenoid'
		[70] 'Posterior carotid opening in parasphenoid'
		[71] 'Articulation of pterygoids'
		[72] 'Proportions of entopterygoid'
		[73] 'Number of fang pairs on ectopterygoid'
		[74] 'Palatal fangs mesial to marginal tooth row'
		[75] 'Subterminal mouth'
		[76] 'Enlarged anterior tooth on premaxilla'
		[77] 'Posterodorsal process of maxilla'
		[78] 'Meckelian ossification'
		[79] 'Coronoids labiolingually flattened'
		[80] 'Protrusion of lower jaw in front of skull'
		[81] 'Anteroventral lower jaw profile'
		[82] 'Large ventromesially directed flange of symphysial region of mandible'
		[83] 'Dermal ornament on each infradentary'
		[84] 'Infradentary foramina'
		[85] 'Dentary fang pair'
		[86] 'Teeth of dentary'
		[87] 'Accessory row of small teeth on dentary'
		[88] 'Splenial'
		[89] 'Suture between splenial and anterior coronoid'
		[90] 'Mesial lamina of splenial'
		[91] 'Angular and prearticular'
		[92] 'Parasymphysial tooth whorl'
		[93] 'Adsymphysial dental plate'
		[94] 'Adsymphysial dental plate'
		[95] 'Tooth row on adsymphysial plate'
		[96] 'Mesial parasymphysial foramen'
		[97] 'Fangs of coronoids (sensu stricto)'
		[98] 'Marginal denticle band on coronoids'
		[99] 'Coronoid proportions'
		[100] 'Number of fang pairs on posteriormost coronoid'
		[101] 'Anterior end of prearticular'
		[102] 'Longitudinal dorsal ridge on prearticular'
		[103] 'Anterior mandibular (precoronoid) fossa'
		[104] 'Retroarticular process'
		[105] 'Foramen in hyomandibular'
		[106] 'Opercular process of hyomandibula'
		[107] 'Distal portion of hyomandibula'
		[108] 'Contact between hyomandibula and palatoquadrate'
		[109] 'Position of distal exit of hyomandilar canal or sulcus on anterolateral face of hyomandibula'
		[110] '''Urohyal'' morphology'
		[111] 'Shape of anterior basibranchial'
		[112] 'Sublingual rod'
		[113] 'Opercular'
		[114] 'Number of branchiostegal rays per side'
		[115] 'Size of median gular'
		[116] 'Course of ethmoid commissure'
		[117] 'Direction of anterior pit-line on parietal shield'
		[118] 'Middle and posterior pit-lines on postparietal'
		[119] 'Course of supraorbital canal'
		[120] 'Posterior end of supraorbital canal'
		[121] 'Contact between otic and supraorbital canals'
		[122] 'Otic (postotic) canal'
		[123] 'Otic (postotic) canal enters postparietals'
		[124] 'Supracleithrum and postemporal'
		[125] 'Curvature of dermal shoulder girdle'
		[126] 'Cleithral ornamentation'
		[127] 'Contact margin for clavicle on cleithrum'
		[128] 'Ventral or lower lamina of cleithrum'
		[129] 'Overlap relations of cleithrum and clavicle'
		[130] 'Depressed posterior flange on cleithrum'
		[131] 'Narrow waist on cleithrum'
		[132] 'Ventral lamina of cleithrum much broader than dorsal lamina'
		[133] 'Clavicle ascending process'
		[134] 'Interclavicle size'
		[135] 'Scapulocoracoid and cleithrum attachment'
		[136] 'Scapular process of scapulocoracoid'
		[137] 'Subscapular fossa'
		[138] 'Coracoid plate'
		[139] 'Pectoral fin radials'
		[140] 'Shape of ectepicondyle'
		[141] 'Entepicondyle size'
		[142] 'Body of humerus'
		[143] 'Caput humeri'
		[144] 'Area proximal to radial facet'
		[145] 'Shape of entepicondyle'
		[146] 'Discrete pectoral process on ventral ridge of humerus'
		[147] 'Postaxial process on ulnare'
		[148] 'Pectoral fin radials'
		[149] 'Radial length'
		[150] 'Shape of radius'
		[151] 'Termination of radius'
		[152] 'Digits'
		[153] 'Dorsal and anal fins'
		[154] 'Caudal fin'
		[155] 'Epichordal radials in caudal fin'
		[156] 'Well-ossified ribs'
		[157] 'Expanded ribs'
		[158] 'Imbricate ribs'
		[159] 'Sacrum'
		[160] 'Intercenta fused to solid ring'
		[161] 'Ossified supraoccipital plug for the attachment of the supraneural ligament'
		[162] 'Scales'
		[163] 'Median boss on round scale'
		[164] 'Long basal segments of lepidotrichia in pectoral fin'
		[165] 'Basal scutes on fins'
		[166] 'Pore-canal network'
		[167] 'Enamel lining of pore canals'
		[168] 'Rostral tubuli'
		[169] 'Plicidentine'
		[170] 'Postspiracular'
		[171] 'Posterior carotid opening in parasphenoid'
		[172] 'Interclavicle ornamentation'
		[173] 'Choana'
		[174] 'Anocleithrum'
		[175] 'Archipterygial pectoral fins'
		[176] 'Submandibulars'
		[177] 'Gular'
		[178] 'Contact between postorbital and lacrimal'
		[179] 'Contact between postfrontal and supratemporal'
		[180] 'Transverse joint at the level of the ulnare, intermedium and radius'
		[181] 'Branched radials (A4) distal to the ulnare'
		[182] 'Olecranon process on ulna'
		[183] 'Radial facet'
		[184] 'Ulnar facet'
		[185] 'Glenoid position'
		[186] 'Glenoid orientation'
		[187] 'Premaxillary tooth proportions'
		[188] 'Anocleithrum'
		[189] 'Glenoid proportions'
		[190] 'Interclavicle shape'
		[191] 'Deltoid and supinator process on humerus'
		[192] 'Anterior termination of ventral ridge'
		[193] 'Radius and ulna'
		[194] 'Lepidotrichia in paired appendages'
		[195] 'Ribs, trunk'
		[196] 'Ribs, trunk'
		[197] 'Supraneural spines'
		[198] 'Number of transverse flexion (distal to ulnare) '
		[199] 'Number radials articulating on ulnare'
		[200] 'Number of digits'
		[201] 'Radiale'
		[202] 'Tabular horn'
		[203] 'Long medioventral process of premaxilla'
		[204] 'Relative size of anterior tectal and lateral rostral'
		[205] 'Size of bones forming the external nares'
		[206] 'Anterolateral process of supratemporal'
	;
	STATELABELS
		1
		'lateral and widely separated'
		'dorsal and close together'
		,
		2
		'<50%'
		'>=50%'
		,
		3
		'rises vertically (deep snout)'
		'bends posteriorly (flattened snout)'
		,
		4
		'height less than 50% of length of premaxilla'
		'more than 50% of length of premaxilla'
		,
		5
		'dorsal-ventral'
		'posterior-anterior'
		,
		6
		'absent'
		'postrostral mosaic of small variable bones'
		'large median postrostral, with or without accessory bones'
		,
		7
		'more than two'
		'two'
		'one'
		,
		8
		'facial'
		'edge of mouth (or marginal)'
		,
		9
		'absent'
		'present'
		,
		10
		'external, far from jaw margin'
		'external, close to jaw margin'
		'palatal'
		,
		11
		'one'
		'more than one'
		,
		12
		'yes'
		'no'
		,
		13
		'similar'
		'prefrontal much bigger'
		,
		14
		'posterior process shorter than orbital margin'
		'posterior process much longer than orbital margin'
		,
		15
		'present'
		'absent'
		,
		16
		'present'
		'absent'
		,
		17
		'present'
		'absent'
		,
		18
		'one'
		'two or more'
		,
		19
		'absent'
		'present'
		,
		20
		'more than 80%'
		'70-79%'
		'50-69%'
		'less than 50%'
		,
		21
		'present'
		'absent'
		,
		22
		'round or oval'
		'kite-shaped with distinct posterior corner'
		,
		23
		'level with, or anterior to posterior margin of orbits'
		'posterior to orbits'
		,
		24
		'yes'
		'no'
		,
		25
		'absent'
		'present'
		,
		26
		'no'
		'yes'
		,
		27
		'maximum width of postparietal shield <3 skull width at level of anterior end of postparietal'
		'maximum width of postparietal shield >=3 skull width at level of anterior end of postparietal'
		,
		28
		'small hole or narrow slit'
		'wide notch between skull roof and cheek'
		,
		29
		'absent'
		'present'
		,
		30
		'absent'
		'present'
		,
		31
		'present'
		'absent'
		,
		32
		'long'
		'very short'
		,
		33
		'median extrascapular overlapped by lateral extrascapulars'
		'median extrascapular overlapping lateral extrascapulars'
		,
		34
		'undifferentiated or anterior palatal fossa'
		'shallow paired pits with strong midline ridge'
		'deep pear-shaped pits'
		,
		35
		'narrow'
		'extensive'
		,
		36
		'absent'
		'present'
		,
		37
		'in front of basipterygoid process'
		'dorsal to vertical portion of basipterygoid process'
		,
		38
		'absent'
		'present'
		,
		39
		'absent'
		'present'
		,
		40
		'ethmosphenoid shorter or equal in length to otoccipital'
		'ethmosphenoid longer than otoccipital'
		,
		41
		'hyomandibula articulating with lateral commissure'
		'stapes inserted into fenestra ovalis'
		,
		42
		'ventral anterior to dorsal'
		'dorsal directly above ventral'
		'dorsal anterior to ventral'
		,
		43
		'absent'
		'present'
		,
		44
		'no'
		'yes'
		,
		45
		'absent'
		'present'
		,
		46
		'absent'
		'present'
		,
		47
		'does not reach posterior margin of tabular'
		'reaches posterior margin of tabular'
		,
		48
		'absent'
		'present'
		,
		49
		'absent'
		'present'
		,
		50
		'contributes to orbital margin'
		'excluded from orbital margin'
		,
		51
		'no'
		'yes'
		,
		52
		'contributes to orbital margin'
		'excluded from orbital margin'
		,
		53
		'no'
		'yes'
		,
		54
		'absent'
		'present'
		,
		55
		'absent'
		'present'
		,
		56
		'one'
		'two'
		,
		57
		'absent'
		'present'
		,
		58
		'absent'
		'present'
		,
		59
		'absent'
		'present'
		,
		60
		'absent'
		'present'
		,
		61
		'not much broader than long'
		'much broader than long'
		,
		62
		'absent'
		'present'
		,
		63
		'absent'
		'short'
		'long'
		,
		64
		'vomers not articulating with each other'
		'vomers articulating with each other'
		,
		65
		'protruding forward in ethmoid region of endocranium'
		'behind ethmoid region'
		,
		66
		'without spiracular groove'
		'with spiracular groove'
		,
		67
		'no contact or simple abutment'
		'dorsal-ventral overlap anteriorly'
		'side to side overlap between posterior processes of vomers and lateral sides of parasphenoid'
		,
		68
		'broad, splint-shaped'
		'slender, splint-shaped'
		,
		69
		'parallel or slightly diverging anteriorly'
		'converging anteriorly'
		,
		70
		'present'
		'absent'
		,
		71
		'pterygoids not articulating with each other'
		'pterygoids articulating with each other'
		,
		72
		'anterior end level with processus ascendens'
		'anterior end considerably anterior to processus ascendens'
		,
		73
		'two'
		'one'
		'none'
		,
		74
		'yes'
		'no'
		,
		75
		'absent'
		'present'
		,
		76
		'absent'
		'present'
		,
		77
		'present'
		'very weak or absent'
		,
		78
		'strong, complete from articular to symphysial region'
		'incomplete'
		'absent'
		,
		79
		'no'
		'yes'
		,
		80
		'absent'
		'present'
		,
		81
		'rounded'
		'squared off'
		,
		82
		'absent'
		'present'
		,
		83
		'even'
		'separate "starburst" on each bone'
		,
		84
		'always present'
		'variable'
		'always absent'
		,
		85
		'absent'
		'present'
		,
		86
		'reaching anterior end of dentary'
		'not reaching anterior end'
		,
		87
		'present'
		'absent'
		,
		88
		'not sutured to prearticular'
		'sutured to prearticular'
		,
		89
		'absent'
		'present'
		,
		90
		'absent'
		'present'
		,
		91
		'separated by ventral exposure of Meckelian bone'
		'in contact'
		,
		92
		'present'
		'absent'
		,
		93
		'absent'
		'present'
		,
		94
		'long with posterior corner, sutured to anterior coronoid, denticulated or with tooth row'
		'short, rounded, not sutured to anterior coronoid, denticulated'
		,
		95
		'absent'
		'present'
		,
		96
		'absent'
		'present'
		,
		97
		'absent'
		'present'
		,
		98
		'broad band, at least posteriorly'
		'narrow band with 2-4 denticle rows'
		'single tooth row or absent'
		,
		99
		'posterior coronoid same length as middle coronoid, or shorter'
		'posterior coronoid significantly longer than middle coronoid'
		,
		100
		'two'
		'one'
		'none'
		,
		101
		'not forked'
		'forked'
		,
		102
		'absent'
		'present'
		,
		103
		'absent'
		'present'
		,
		104
		'absent'
		'present'
		,
		105
		'absent'
		'present'
		,
		106
		'present'
		'absent'
		,
		107
		'developed'
		'reduced'
		'absent'
		,
		108
		'present'
		'absent'
		,
		109
		'at a level of mid-shaft or obvious curvature'
		'within promixal portion'
		,
		110
		'dorsoventrally compressed and rod-like, may bifurcate posteriorly'
		'vertical plate'
		,
		111
		'rounded'
		'rectangular, longer than wide'
		,
		112
		'absent'
		'present'
		,
		113
		'present'
		'absent'
		,
		114
		'ten or more'
		'two to seven'
		,
		115
		'small'
		'large'
		,
		116
		'canal penetrating the body of the premaxilla'
		'sutural course'
		,
		117
		'antero-posterior, reaching or almost reaching parietal-postparietal border'
		'essential transverse, anterior or almost anterior to pineal foramen/eminence'
		,
		118
		'posteriorly situated'
		'mesially situated'
		,
		119
		'straight'
		'lyre-shaped'
		,
		120
		'in postparietal'
		'in parietal'
		'in intertemporal'
		,
		121
		'not in contact'
		'in contact'
		,
		122
		'runs through skull roof'
		'follows edge of skull roof'
		,
		123
		'no'
		'yes'
		,
		124
		'present'
		'absent'
		,
		125
		'smoothly curving chain'
		'tall caudally inclined cleithrum'
		,
		126
		'present'
		'absent'
		,
		127
		'straight or faintly convex'
		'strongly concave'
		,
		128
		'extensive without or with little scapulocoracoid lateral exposure'
		'reduced, with large scapulocoracoid lateral exposure'
		,
		129
		'normal'
		'rhizodontid condition'
		,
		130
		'absent'
		'poorly developed'
		'well developed'
		,
		131
		'no'
		'yes'
		,
		132
		'no'
		'yes'
		,
		133
		'clavicle has rod-like ascending process'
		'clavicle lacks rod-like ascending process'
		,
		134
		'small'
		'large'
		,
		135
		'triradiate scapulocoracoid lying flush against internal surface of cleithrum, not separated by foramina'
		'single large foramen piercing C-shaped scapulocoracoid close to contact face for cleithrum'
		'scapulocoracoid attaching to cleithrum via three buttresses'
		'scapulocoracoid attaching to cleithrum along its anterodorsal margin'
		,
		136
		'small'
		'large, dorsally projecting'
		,
		137
		'absent'
		'present'
		,
		138
		'absent'
		'present and extends ventromedially'
		,
		139
		'only preaxial and terminal'
		'preaxial and postaxial radials in distal part of fin, only preaxials in proximal part'
		'symmetrical array of preaxial and postaxial radials'
		,
		140
		'rounded'
		'elongate parallel-sided ridge'
		,
		141
		'entepicondyle narrow relative to humerus shaft length'
		'entepicondyle as broad as or broader than humerus is long'
		,
		142
		'cylindrical'
		'flattened rectangular'
		,
		143
		'flat to convex'
		'ball with neck'
		,
		144
		'short, cylindrical leading edge, with no muscle scars'
		'enlarged, sharp leading edge, with areas for muscle attachments'
		,
		145
		'narrow, finger-like'
		'broad rectangular plate'
		,
		146
		'absent'
		'present'
		,
		147
		'present'
		'absent'
		,
		148
		'jointed'
		'unjointed'
		,
		149
		'longer than humerus'
		'equal to or shorter than humerus'
		,
		150
		'bladelike'
		'subcylindrical'
		,
		151
		'radius and intermedium terminate at different levels'
		'radius and intermedium terminate at same level'
		,
		152
		'absent'
		'present'
		,
		153
		'present'
		'absent'
		,
		154
		'heterocercal'
		'triphycercal'
		'diphycercal'
		,
		155
		'absent'
		'present'
		,
		156
		'absent'
		'present'
		,
		157
		'absent'
		'present'
		,
		158
		'absent'
		'present'
		,
		159
		'absent'
		'present'
		,
		160
		'no'
		'yes'
		,
		161
		'present'
		'absent'
		,
		162
		'rhombic'
		'intermediate between rhombic and round'
		'round'
		,
		163
		'present'
		'absent'
		,
		164
		'no'
		'yes'
		,
		165
		'absent'
		'present'
		,
		166
		'absent'
		'present'
		,
		167
		'absent'
		'present'
		,
		168
		'absent'
		'present'
		,
		169
		'absent'
		'simple or generalized polyplocodont'
		'labyrinthodont'
		'dendrodont'
		,
		170
		'absent'
		'present'
		,
		171
		'large'
		'small'
		,
		172
		'unornamented'
		'ornamented'
		,
		173
		'absent'
		'present'
		,
		174
		'exposed'
		'subdermal'
		,
		175
		'no'
		'yes'
		,
		176
		'present'
		'absent'
		,
		177
		'present'
		'absent'
		,
		178
		'absent'
		'present'
		,
		179
		'no'
		'yes'
		,
		180
		'absent'
		'present'
		,
		181
		'absent'
		'present'
		,
		182
		'absent'
		'present'
		,
		183
		'faces distally'
		'has some ventrally directed component'
		,
		184
		'faces distally'
		'has some ventrally directed component'
		,
		185
		'elevated from plane formed by clavicles'
		'offset ventrally to lie at same level as clavicular plane'
		,
		186
		'posterior orientation'
		'lateral component to glenoid orientation'
		,
		187
		'all approximately same size'
		'enlarged anterior tooth'
		'posteriormost teeth at least twice height of anteriormost teeth'
		,
		188
		'oblong with distinct anterior overlap area'
		'drop-shaped with no anterior overlap area'
		'absent'
		,
		189
		'height/width ratio 60% or greater'
		'height/width ratio 40-50%'
		,
		190
		'ovoid'
		'kite-shape'
		'kite-shape with posterior stalk'
		,
		191
		'absent'
		'present'
		,
		192
		'adjacent to the caput humeri'
		'offset distally toward the proximodistal mid-region of anterior margin of humerus'
		,
		193
		'radius much longer than ulna'
		'approximately equal length'
		,
		194
		'present'
		'absent'
		,
		195
		'no longer than diameter of intercentrum'
		'longer'
		,
		196
		'all cylindrical'
		'some or all bear flanges from posterior margin which narrow distally'
		'some or all flare distally'
		,
		197
		'present'
		'absent'
		,
		198
		'1-2 rows'
		'3 rows'
		'4 rows'
		'5-6 rows'
		,
		199
		'0-2 radials'
		'3-4 radials'
		'5 radials'
		,
		200
		'five or less'
		'more than five'
		,
		201
		'absent'
		'small (approximately one fith the length of the radius)'
		'large (approximately half the length of the radius)'
		,
		202
		'absent'
		'present'
		,
		203
		'absent'
		'present'
		,
		204
		'Lateral rostral much larger than anterior tectal'
		'Lateral rostral and anterior tectal equidimensional'
		'Lateral rostral smaller than anterior tectal'
		,
		205
		'Anterior tectal and lateral rostral similar in size to the posterior tectal'
		'Anterior tectal and lateral rostral much smaller than the posterior tectal'
		,
		206
		'absent'
		'present'
	;
	MATRIX
	'Youngolepis'		0000??0011?????0??001-0?00001000?1101101001-0011100000-0100000000100000?1000000001-0000000000--010010000????????00010011010?00000000??0000??????????????????????10-??111100?0???????????000??????????????00--?
	'Diabolepis'		0000??0102???0100?001-010000??0??010?001???????0????????????000001000?0???00?0-000-200?0-0010--0---?0000???????????1?011010????0?????????????????????????????????????1110???0?????????????0??????????????00--0
	'Powichthys'		0000?1000001-01001000011000010001211111100101011????00????11000011000000??00100001-101?000000--010010000????????00010011000?00000000??0000???????????????????????0-??111101?0?????????????0??????????????00--0
	'Porolepis'		0000?10000110011-1001-111010100012011011001?1?100000000100110000110000001?00100001-201?000000--012010010100000??00000111101000000000??0000?????????????00????????0-?0110301?0?1000-???????00?????0?????-?00--0
	'Glyptolepis'		0000?1000001-011-1001-0110101000120110100???1110000000010011000011000000100010000101010000000--0120100101000000000-?01111010000000000?000020?10?00?0?-?000000000021100-0301?011000---???0000??0??0000---000--0
	'Tungsenia'		00?????011????????000-0?1?00?????11000100?1011?01?0??????????00000000???????000001-20000?001100012010010??????????01??1?10???0???????????????????????????????????0-??1?01???1?????????????????????????????0???
	'Kenichthys'		00000??011110000?0000-011000100000101010????1???100000-01000000000011?0?1?00000001-200000001100010010010????????0?010012100??000?000??0000???????????????????????0-?110010??1????0????????0??????????????00101
	'Gooloogongia'		000101(0,1)0?211000000000000110011010?????10????????000000010000??????????????001??11?02101?00?110001???????????????0?0?00???00010?0?00????????????????0???000??000??20100-??0??110??000?000???0????00???01-?0010?
	'Sauripterus'		????????????????????????????????????????????????????????????????????????????????????????????????????????????????0????????????0?01011??000010??0?0010000??????????20100-??????10?????1???????????00???11?2?????
	'Barameda'		00010120?21100000000010011001101-?????100???????000000010???00010?011?001001121110001010000110001??????1001?-???0?000012100?100012010?000010(0,1)01000100100????00?0?201?0-?10??1?0?00000000001??-1000???01-?0011?
	'Screbinodus'		00010??0?2??????????0???110?0-010????????????????010??1???0?0?0??????????00112?10?021010???11?0???????0?????????0?0??01?101?00101111010??01????????????0?????????201?0???0?011?0000?????001??0???0?????-?0?10?
	'Rhizodus'		??01??????????????????????????????????????????????????????????0?????????1??1?21?10021?10???1111?1201?00110100????????????01??110121100000010000?00101100?????????????0?????0??0?0??0?0??001??0??00????0-??????
	'Strepsodus'		00010??0????????????????110???0?0???????????????????????????????????????1??1?21?1?021??????1111?1201??0?????????0?0??0???01??01012110?000010101?00101??00210??01?20100?0????11??0???0???011????????????-0?????
	'Gyroptychius'		00000?0012???0000000000010001000000??01002101?0000000001010001010001110?100000?000-200???0?1100?1?0100?0????????011?101210000010?000??????0????????????002?????0?0-011?010-????0010???????00?????0001??-?00??1
	'Osteolepis'		00000{1,2}001211000000010000100010000?00?01001??1100000000010100????00?1110???0000?000-200?000?1100?11????1?10000???0100001210000000000000????0????????????000?00000?0-0110010-0???0000???????00?0???0--1??-?00000
	'Gogonasus'		000002001211000000010-001101100000000010011011000000000101001001001111001001000000-10000000110001101001110000101010000121000000000001-2000000100000101100010000010-0110010--10000000101010101-1000--?00-000000
	'Medoevia'		00000??0121100000?000-00100010000000001001101?000000000?0?000101001111001001000000-20001000110001101001110000101010?00??100000000000102000?0100000?????0???????0?0-011?010-0???000????0?00100010???????-??0???
	'Askerichthys heintziorum'		000?12?0?21?000???001---100??????1???010????1?1?0????????1???1??100111?????1?(0,1)0?0???100???111(0,1)0?11?10?11????????0?0?10???????0?0000????????????????0????02?????1?0-?1?????????000?????????1??????0????????1??1
	'Palatinichthys laticeps'		00??1210??11100010001---10001001?????????????????0000001?100??????????????0????0?0??????????????????????????????0?0???121000?1??0?0?10?????????????????00????????0-??????0?0?0?000?????????0?0???0?????-?0??10
	'Sengoerichthys ottoman'		00?????1?2????????0?1---100??????1????10??????????????????????????????????0?0?0?00??10?????1100?1101001?????????????0????????0???000?????????????????????????????????1??????1???0?????????????????????????1??1
	'Cladarosymblema narrienense'		000012001211000000001---1000100001000010010-11000000000101001101000111000001000000-21001000110001101001110000011010000121000000000001020000????????0???????????000-0110010101000000?????001010??00??1????01111
	'Megalichthys hibberti'		00001(1,2)001211000??0001---10000-0100000010010-11?00010000??1001111000111001001000010-210010001100012010011????????0100001?1000000000001?2000001000000101?000000001?0-0110010-?100000?000000010??1000--100-0010?1
	'Megalichthys laticeps'		00?????0???????00?001---10001-00??????????????????????????????????????????0?0??00??????????????????????1????????0?0?0010100?????????????????????????????00?????1?0-0110?????????0??????????????????????-?0???1
	'Megalichthys mullisoni'		?0001200??1?0000010010--1000??0??101??10??0-1?0?10????0?0?0?11010?011?0?1001010000-2100100010-0012010011???0????010?00?2?00?00000000?????0?0?00??1???????????????0-0?1??1??????00?????????1??????0???????01??1
	'Mahalalepis resima'		010?1??0?211000001?0????1?????????100?1?????????????????????011110011?????01????????????????????????????????????????????????????????????????????????????????????????????????1?????????????0???????????????1???
	'Ectosteorhachis nitidus'		00001200?2???00000001---100?10000000?010010-1?00?0000001010011011001110???01000000-210?100?110001?0100??10000???0??0?012100???????????20000????????????????????100-??1?0?0-??????0????????1??????0???????0111?
	'Beelarongia'		0000?200?2???0?0??000000101010010??????00???????010000010100??????????????0?0?????-?????????????????????????????0????012100??00000001?0000?010100????????????????0-011?0?0????????-???????????1??0???????????0
	'Canowindra'		0000?200????????00000010101010010??????0????????010100010100??????????????0????00002????????????????????????????0???00???00000000000????????????????????00???????20000-0?0???0???0-????????0?????0???????0????
	'Koharalepis'		00000200?200--000?010110101010010?0???11????????010000010100????0?101?01100?0?0000-210?????1100?1101???1????????010?00121000?0?0?????????????????????????????????0-011?010??1??000-??????????????0????????0??0
	'Marsdenichthys'		00000200?211000000010000100010000?????10????????00000001010001110?011?0?00000?0000020001?0?1110?120????0????????010000?2100000000000?0?????????????0???00????????10010-0?0?0?0?0000??????????????0?????-?0?110
	'Spodichthys'		0000?2?0?2???0000?02000010001000?000?01000111110?0?0????????002100?11?0110000000000200010001110012010010???????????00012100?00100000??2000?????????????????????0120??0-010?????00????????????????????????????0
	'Tristichopterus'		00000200?2???0000?020-00100?0-000?????1000111?1?00000?0???0000?1??211?0110000??0000200?1000111001201???0????????01???????00?00100000??????00?0??0?01010001010??0?20010-?11???00000000000??00????00??100-00????
	'Eusthenopteron'		00000200121100000003000010000-0000000011001111100000000111000021002111010000000000020001000111001210001010000111010010121000001000000020000010000001010001010000020010-011-0100000000000000000100000000-000201
	'Jarvikina'		00000200?211010000020-10100???000000?01100??1?1000000001010000210021110???00?0000002000100011100121000101?????????001012100?????????????????????????????????????020??0-01?-???????????????0????????????????200
	'Platycephalichthys'		00000200121101000002????100??0???00???11????????010101010100002100211?01??011000000210010001110012100010???????????0??12100??010?000?????????????????????????????????0-01????????????????01???????????????0200
	'Cabonnichthys'		00000200?21101000002011010000-00000??011????????01000001010000210021110?00011?00000210?1?001110??2100???????????01??10???00000100000??200000?00?00010100021??????20010-011-?1?0000001000??10??1000???00-000?00
	'Mandageria'		00000200?21101001003011010000-0100???01102111?10010101010?0000210021110100011000000210?1?0?1110??21?0????000?11101??10???00000100000??200000?00?0??1?1?00211???0020000-011-?1?0001-01000??10??1?00???00-0?010-
	'Eusthenodon'		00000200?21101001003011010000-00000???11????????010101010100002100211?01??011?????0210?1?0?1110??2100??0????????01??10???00?????????0???????????????????0????????200?0-?11?????000????????10?????0???????0021?
	'Hongyu'		??01????????????????????100011????????1?0???????1??????????????????????????0??????0???????1????????????110201????????0???00?100100000?0000?????????????0???0???1?211?0-??0??????0?????????0??????0?????-??????
	'Bruehnopteron murphyi'		00000210?210000000030-0010?00-00?0????11?????????0000001110000210021110???1101000?02100????1????12100010????????01?01?02100?00100000??20?0???????????????????????????0-0?1-?1??0000???????1??????????????00210
	'Tinirau clackae'		0000???0?21101000?030-1010000-000?0???11????1????0?000????0???21002111011000100000021000000?????12110??0???0????0??0???2100??0?10000??????00????0?01?0000?110000?2?0?0-?11-?1?000?0000?0?00?1???0000?00-000200
	'Panderichthys'		101001111210000000130-1000010-000000?0110110110000(0,1)(0,1)0011010000110021110110101000000210010011110012120010002111??0110?0021000100100001010?10101010011100012?11000?0-100-020-010000(0,1)000000111010100011?00-000210
	'Elpistostege'		11100111?2101001-0130-1000010-1--?0???110?1?????001000110100001100?11?011010100000021011?0?111??1212??10??2??10?0--0--0??0?0100100001121?111010?0?100001(0,1)21110?0?0-100-020?110000(0,1)0110?01120111000(0,1)10220110110
	'Tiktaalik'		11100??1?2111001-0130-1000010-1--0???01101111?0?001(0,1)(0,1)011010?001100211101101010000002101100?1110012121?100121110?1?1?--0????0100100001121?11101010010101?1??111???0-100-020-?10000(0,1)1110101100?01000?1?11?000??0
	'Ventastega curonica'		11100021?2111000001-0-1-0--10-1--?????????1??1??001010110100????0?????11100011?000021111111110111211?100???????????0--?????111??000??13????????????????????????????-???????110???00???????21?1???????????0?--0
	'Acanthostega'		11100021?2111001-0120-1000010-1--00??0011?1-0100001010110100010110011?112100111000121011110110110212010011211??01--0??02?00111010000013111-1010111?011?11211101000--00-020?11?01100??10011211111011213?1?10--0
	'Ichthyostega'		11100021?2111001-0120-1000010-1--00??0011?1-00?0001010110100000110011?112100101000121011111110110212010011211???1--0?002??0111010000013111-1010111?0111112111110?21-00-020?11?01100??11101221211111113???00--0
	'Tulerpeton curtum'		???????????????????????????????????????????????????????????????????????????????????????????????????????????????????????????????1????013???-1010111101111???1?????21-?????????00????1?1?????1??1?111??3011?????
;
ENDBLOCK;
BEGIN ASSUMPTIONS;
TYPESET * UNTITLED = unord: 1 - 9 11 - 19 21 - 33 35 - 41 43 - 62 64 - 72 74 - 77 79 - 97 99 101 - 106 108 - 129 131 - 138 140 - 161 163 - 189 191 - 197 200 202 - 203 205 - 206, ord: 10 20 34 42 63 73 78 98 100 107 130 139 162 190 198 - 199 201 204;
ENDBLOCK;
