# Supplementary material for: A fresh look at Cladarosymblema narrienense, a tetrapodomorph fish (Sarcopterygii: Megalichthyidae) from the Carboniferous of Australia, illuminated via X-ray tomography
Source: PeerJ. 2021 Dec 10;9:e12597. doi: 10.7717/peerj.12597 (PMC8667741; doi:10.7717/peerj.12597)
Supplement: Supplemental Information 2 [file peerj-09-12597-s002.zip › Clement et al_Cladarosymblema_phylogenetic/mbank_X26951_2021-09-14-1759_no_Megalichthys.log]

P A U P *
Version 4.0a (build 169) for 32-bit Microsoft Windows (built on Feb 10 2021 at 22:12:44)
Tue Sep 14 18:18:20 2021


paup> contree;

Strict consensus of 24948 trees:

                                                                                                                            /------------------------------------- Youngolepis
                                                                                                                            |
                                                                                                                            +------------------------------------- Diabolepis
/---------------------------------------------------------------------------------------------------------------------------+
|                                                                                                                           |           /------------------------- Powichthys
|                                                                                                                           |           |
|                                                                                                                           \-----------+            /------------ Porolepis
|                                                                                                                                       \------------+
|                                                                                                                                                    \------------ Glyptolepis
|
|           /----------------------------------------------------------------------------------------------------------------------------------------------------- Tungsenia
|           |
|           +----------------------------------------------------------------------------------------------------------------------------------------------------- Kenichthys
|           |
|           |                                                                                                                           /------------------------- Gooloogongia
|           |                                                                                                                           |
|           |                                                                                                                           +------------------------- Sauripterus
|           |                                                                                                                           |
|           |                                                                                                                           +------------------------- Barameda
|           |                                                                                                               /-----------+
|           |                                                                                                               |           +------------------------- Screbinodus
|           |                                                                                                               |           |
|           |            /--------------------------------------------------------------------------------------------------+           |            /------------ Rhizodus
\-----------+            |                                                                                                  |           \------------+
            |            |                                                                                                  |                        \------------ Strepsodus
            |            |                                                                                                  |
            |            |                                                                                                  \------------------------------------- Hongyu
            |            |
            |            |                                                             /-------------------------------------------------------------------------- Gyroptychius
            |            |                                                             |
            |            |                                                             +-------------------------------------------------------------------------- Osteolepis
            |            |                                                             |
            |            |                                                             |           /-------------------------------------------------------------- Gogonasus
            |            |                                                             |           |
            |            |                                                             |           +-------------------------------------------------------------- Medoevia
            |            |           /-------------------------------------------------+           |
            \------------+           |                                                 |           |                                                 /------------ Askerichthys heintziorum
                         |           |                                                 |           |                                                 |
                         |           |                                                 |           |                                                 +------------ Sengoerichthys ottoman
                         |           |                                                 |           |                                                 |
                         |           |                                                 |           |                                                 +------------ Cladarosymblema narrienense
                         |           |                                                 |           |                                                 |
                         |           |                                                 \-----------+                                    /------------+------------ Megalichthys laticeps
                         |           |                                                             |                                    |            |
                         |           |                                                             |                                    |            +------------ Megalichthys mullisoni
                         |           |                                                             |                                    |            |
                         |           |                                                             |                        /-----------+            +------------ Mahalalepis resima
                         |           |                                                             |                        |           |            |
                         |           |                                                             |                        |           |            \------------ Ectosteorhachis nitidus
                         \-----------+                                                             |           /------------+           |
                                     |                                                             |           |            |           \------------------------- Megalichthys hibberti
                                     |                                                             |           |            |
                                     |                                                             \-----------+            \------------------------------------- Palatinichthys laticeps
                                     |                                                                         |
                                     |                                                                         |                        /------------------------- Beelarongia
                                     |                                                                         |                        |
                                     |                                                                         \------------------------+            /------------ Canowindra
                                     |                                                                                                  \------------+
                                     |                                                                                                               \------------ Koharalepis
                                     |
                                     |            /--------------------------------------------------------------------------------------------------------------- Marsdenichthys
                                     |            |
                                     |            |           /--------------------------------------------------------------------------------------------------- Spodichthys
                                     \------------+           |
                                                  |           |           /--------------------------------------------------------------------------------------- Tristichopterus
                                                  |           |           |
                                                  \-----------+           |            /-------------------------------------------------------------------------- Eusthenopteron
                                                              |           |            |
                                                              |           |            +-------------------------------------------------------------------------- Jarvikina
                                                              |           |            |
                                                              \-----------+            |                                                /------------------------- Platycephalichthys
                                                                          |            |                                                |
                                                                          |            |                                    /-----------+            /------------ Mandageria
                                                                          |            |                                    |           \------------+
                                                                          |            +------------------------------------+                        \------------ Eusthenodon
                                                                          \------------+                                    |
                                                                                       |                                    \------------------------------------- Cabonnichthys
                                                                                       |
                                                                                       +-------------------------------------------------------------------------- Bruehnopteron murphyi
                                                                                       |
                                                                                       +-------------------------------------------------------------------------- Tinirau clackae
                                                                                       |
                                                                                       |           /-------------------------------------------------------------- Panderichthys
                                                                                       |           |
                                                                                       \-----------+           /-------------------------------------------------- Elpistostege
                                                                                                   |           |
                                                                                                   |           +-------------------------------------------------- Tiktaalik
                                                                                                   \-----------+
                                                                                                               |            /------------------------------------- Ventastega curonica
                                                                                                               |            |
                                                                                                               \------------+           /------------------------- Acanthostega
                                                                                                                            |           |
                                                                                                                            \-----------+            /------------ Ichthyostega
                                                                                                                                        \------------+
                                                                                                                                                     \------------ Tulerpeton curtum

50% Majority-rule consensus of 24948 trees

                                                                                                                                                     /-------- Youngolepis(1)
                                                                                                                                    /-------67-------+
                                                                                                                                    |                \-------- Diabolepis(2)
/-----------------------------------------------------------------------------------------------------------------------------------+
|                                                                                                                                   |       /----------------- Powichthys(3)
|                                                                                                                                   |       |
|                                                                                                                                   \--100--+        /-------- Porolepis(4)
|                                                                                                                                           \--100---+
|                                                                                                                                                    \-------- Glyptolepis(5)
|
|                /-------------------------------------------------------------------------------------------------------------------------------------------- Tungsenia(6)
|                |
|                |                                                                                                          /--------------------------------- Gooloogongia(8)
|                |                                                                                                          |
|                |                                                                                                  /--100--+       /------------------------- Sauripterus(9)
|                |                                                                                                  |       |       |
|                |                                                                                                  |       |       +------------------------- Barameda(10)
|                |                                                                                                  |       \--67---+
|                |                                                                                                  |               |       /----------------- Screbinodus(11)
|                |       /-------------------------------------------100--------------------------------------------+               |       |
|                |       |                                                                                          |               \--67---+        /-------- Rhizodus(12)
|       /---67---+       |                                                                                          |                       \--100---+
|       |        |       |                                                                                          |                                \-------- Strepsodus(13)
|       |        |       |                                                                                          |
|       |        |       |                                                                                          \----------------------------------------- Hongyu(39)
|       |        |       |
|       |        |       |                                                                 /------------------------------------------------------------------ Gyroptychius(14)
|       |        |       |                                                                 |
|       |        |       |                                                                 +------------------------------------------------------------------ Osteolepis(15)
|       |        |       |                                                                 |
100     |        |       |                                                                 |       /---------------------------------------------------------- Gogonasus(16)
|       |        |       |                                                                 |       |
|       |        |       |                                                                 |       +---------------------------------------------------------- Medoevia(17)
|       |        \--100--+       /---------------------------100---------------------------+       |
|       |                |       |                                                         |       |                                                 /-------- Askerichthys heintziorum(18)
|       |                |       |                                                         |       |                                        /---58---+
|       |                |       |                                                         |       |                                        |        \-------- Mahalalepis resima(25)
|       |                |       |                                                         |       |                                        |
|       |                |       |                                                         |       |                                        +----------------- Sengoerichthys ottoman(20)
|       |                |       |                                                         |       |                                        |
|       |                |       |                                                         \--100--+                                /--82---+----------------- Cladarosymblema narrienense(21)
|       |                |       |                                                                 |                                |       |
|       |                |       |                                                                 |                                |       +----------------- Megalichthys laticeps(23)
|       |                |       |                                                                 |                        /--100--+       |
|       |                |       |                                                                 |                        |       |       \----------------- Megalichthys mullisoni(24)
|       |                |       |                                                                 |                /--100--+       |
|       |                |       |                                                                 |                |       |       \------------------------- Ectosteorhachis nitidus(26)
|       |                \--100--+                                                                 |                |       |
|       |                        |                                                                 |       /--100---+       \--------------------------------- Megalichthys hibberti(22)
|       |                        |                                                                 |       |        |
|       |                        |                                                                 |       |        \----------------------------------------- Palatinichthys laticeps(19)
|       |                        |                                                                 \--100--+
|       |                        |                                                                         |                                /----------------- Beelarongia(27)
|       |                        |                                                                         |                                |
|       |                        |                                                                         \--------------100---------------+        /-------- Canowindra(28)
|       |                        |                                                                                                          \--100---+
|       |                        |                                                                                                                   \-------- Koharalepis(29)
|       |                        |
\-------+                        |       /-------------------------------------------------------------------------------------------------------------------- Marsdenichthys(30)
        |                        |       |
        |                        \--100--+        /----------------------------------------------------------------------------------------------------------- Spodichthys(31)
        |                                |        |
        |                                |        |       /--------------------------------------------------------------------------------------------------- Tristichopterus(32)
        |                                \--100---+       |
        |                                         |       |       /------------------------------------------------------------------------------------------- Eusthenopteron(33)
        |                                         \--100--+       |
        |                                                 |       |       /----------------------------------------------------------------------------------- Jarvikina(34)
        |                                                 |       |       |
        |                                                 \--100--+       |                                                                 /----------------- Platycephalichthys(35)
        |                                                         |       |                                                                 |
        |                                                         |       |                                                         /--100--+        /-------- Mandageria(37)
        |                                                         |       |                                                         |       \--100---+
        |                                                         \--67---+        /----------------------100-----------------------+                \-------- Eusthenodon(38)
        |                                                                 |        |                                                |
        |                                                                 |        |                                                \------------------------- Cabonnichthys(36)
        |                                                                 |        |
        |                                                                 |        |               /---------------------------------------------------------- Bruehnopteron murphyi(40)
        |                                                                 |        |               |
        |                                                                 |        |               |       /-------------------------------------------------- Panderichthys(42)
        |                                                                 \---67---+       /--67---+       |
        |                                                                          |       |       |       |                /--------------------------------- Elpistostege(43)
        |                                                                          |       |       |       |                |
        |                                                                          |       |       \--100--+        /--67---+       /------------------------- Ventastega curonica(45)
        |                                                                          |       |               |        |       |       |
        |                                                                          |       |               |        |       \--100--+       /----------------- Acanthostega(46)
        |                                                                          \--67---+               |        |               |       |
        |                                                                                  |               \--100---+               \--100--+        /-------- Ichthyostega(47)
        |                                                                                  |                        |                       \--100---+
        |                                                                                  |                        |                                \-------- Tulerpeton curtum(48)
        |                                                                                  |                        |
        |                                                                                  |                        \----------------------------------------- Tiktaalik(44)
        |                                                                                  |
        |                                                                                  \------------------------------------------------------------------ Tinirau clackae(41)
        |
        \----------------------------------------------------------------------------------------------------------------------------------------------------- Kenichthys(7)

Bipartitions found in one or more trees and frequency of occurrence:

         1         2         3         4       4
123456789012345678901234567890123456789012345678          Freq        %
-----------------------------------------------------------------------
..............................................**         24948  100.00%
.............................................***         24948  100.00%
............................................****         24948  100.00%
..........................................******         24948  100.00%
.........................................*******         24948  100.00%
....................................**..........         24948  100.00%
..................................*.**..........         24948  100.00%
..................................****..........         24948  100.00%
................................******.*********         24948  100.00%
...............................*******.*********         24948  100.00%
..............................********.*********         24948  100.00%
.............................*********.*********         24948  100.00%
...........................**...................         24948  100.00%
..........................***...................         24948  100.00%
.................*.**.****......................         24948  100.00%
.................*.*******......................         24948  100.00%
.................*********......................         24948  100.00%
.................************...................         24948  100.00%
...............**************...................         24948  100.00%
.............****************...................         24948  100.00%
.............*************************.*********         24948  100.00%
...........**...................................         24948  100.00%
.......******...................................         24948  100.00%
.......******.........................*.........         24948  100.00%
.......*****************************************         24948  100.00%
.....*******************************************         24948  100.00%
...**...........................................         24948  100.00%
..***...........................................         24948  100.00%
.................*.**.***.......................         20412   81.82%
..........................................*.****         16632   66.67%
........*****...................................         16632   66.67%
..**********************************************         16632   66.67%
.....*.*****************************************         16632   66.67%
.......................................*.*******         16632   66.67%
.......................................*********         16632   66.67%
..................................****.*********         16632   66.67%
.................................*****.*********         16632   66.67%
..........***...................................         16632   66.67%
.................*......*.......................         14580   58.44%
................*************...................         12474   50.00%
........*.***...................................         12474   50.00%
...............*.************...................         12474   50.00%
.........****...................................         12474   50.00%
.................*.*..***.......................         11340   45.45%
........................................********          8316   33.33%
..................................****..********          8316   33.33%
.................................*****..********          8316   33.33%
................................*......*........          8316   33.33%
.............*.**************...................          8316   33.33%
......******************************************          8316   33.33%
..............***************...................          8316   33.33%
.............**.................................          8316   33.33%
.*...*******************************************          8316   33.33%
...........................................*****          8316   33.33%
.................*.*...**.......................          8100   32.47%
.................*.**..**.......................          6804   27.27%
.................*.....**.......................          6804   27.27%
.................*.*....*.......................          6804   27.27%
.................*....*.*.......................          4860   19.48%
.................*....***.......................          4860   19.48%
.................*.*..*.*.......................          4860   19.48%
........*.*.....................................          4158   16.67%
........*..**...................................          4158   16.67%
.......**.......................................          4158   16.67%
.......*.****...................................          4158   16.67%
...................*...*........................          2916   11.69%
...................**...........................          2916   11.69%
...................*....*.......................          2916   11.69%
.................*.*............................          2916   11.69%
.................*.**..***......................          2268    9.09%
......................*..*......................          2268    9.09%
....................*.*.........................          2268    9.09%
......................**........................          2268    9.09%
...................*..*.........................          2268    9.09%
......................*.*.......................          2268    9.09%
.................*....*.........................          2268    9.09%
.................*..*.***.......................          2268    9.09%
.................*..*..**.......................          1620    6.49%
...................*..**........................           972    3.90%
...................**.*.........................           972    3.90%
...................*..*.*.......................           972    3.90%
.................*.*..*.........................           972    3.90%

Adams consensus of 24948 trees:

                                                                                                                                   /------------------------------ Youngolepis
                                                                                                                                   |
                                                                                                                                   +------------------------------ Diabolepis
/----------------------------------------------------------------------------------------------------------------------------------+
|                                                                                                                                  |         /-------------------- Powichthys
|                                                                                                                                  |         |
|                                                                                                                                  \---------+         /---------- Porolepis
|                                                                                                                                            \---------+
|                                                                                                                                                      \---------- Glyptolepis
|
|         /------------------------------------------------------------------------------------------------------------------------------------------------------- Tungsenia
|         |
|         +------------------------------------------------------------------------------------------------------------------------------------------------------- Kenichthys
|         |
|         |                                                                                                              /---------------------------------------- Gooloogongia
|         |                                                                                                              |
|         |                                                                                                              +---------------------------------------- Sauripterus
|         |                                                                                                    /---------+
|         |                                                                                                    |         |         /------------------------------ Barameda
|         |                                                                                                    |         |         |
|         |                                                                                                    |         \---------+         /-------------------- Screbinodus
|         |         /------------------------------------------------------------------------------------------+                   |         |
|         |         |                                                                                          |                   \---------+         /---------- Rhizodus
\---------+         |                                                                                          |                             \---------+
          |         |                                                                                          |                                       \---------- Strepsodus
          |         |                                                                                          |
          |         |                                                                                          \-------------------------------------------------- Hongyu
          |         |
          |         |                                                 /------------------------------------------------------------------------------------------- Gyroptychius
          |         |                                                 |
          |         |                                                 +------------------------------------------------------------------------------------------- Osteolepis
          |         |                                                 |
          |         |                                                 |          /-------------------------------------------------------------------------------- Gogonasus
          |         |                                                 |          |
          |         |                                                 |          +-------------------------------------------------------------------------------- Medoevia
          \---------+         /---------------------------------------+          |
                    |         |                                       |          |                                                                     /---------- Askerichthys heintziorum
                    |         |                                       |          |                                                           /---------+
                    |         |                                       |          |                                                           |         \---------- Mahalalepis resima
                    |         |                                       |          |                                                 /---------+
                    |         |                                       |          |                                                 |         \-------------------- Megalichthys mullisoni
                    |         |                                       |          |                                       /---------+
                    |         |                                       \----------+                                       |         +------------------------------ Sengoerichthys ottoman
                    |         |                                                  |                                       |         |
                    |         |                                                  |                                       |         \------------------------------ Cladarosymblema narrienense
                    |         |                                                  |                             /---------+
                    |         |                                                  |                             |         +---------------------------------------- Megalichthys laticeps
                    |         |                                                  |                   /---------+         |
                    |         |                                                  |                   |         |         \---------------------------------------- Ectosteorhachis nitidus
                    \---------+                                                  |                   |         |
                              |                                                  |         /---------+         \-------------------------------------------------- Megalichthys hibberti
                              |                                                  |         |         |
                              |                                                  |         |         \------------------------------------------------------------ Palatinichthys laticeps
                              |                                                  \---------+
                              |                                                            |                                                 /-------------------- Beelarongia
                              |                                                            |                                                 |
                              |                                                            \-------------------------------------------------+         /---------- Canowindra
                              |                                                                                                              \---------+
                              |                                                                                                                        \---------- Koharalepis
                              |
                              |         /------------------------------------------------------------------------------------------------------------------------- Marsdenichthys
                              |         |
                              |         |         /--------------------------------------------------------------------------------------------------------------- Spodichthys
                              |         |         |
                              \---------+         |         /----------------------------------------------------------------------------------------------------- Tristichopterus
                                        |         |         |
                                        |         |         |         /------------------------------------------------------------------------------------------- Eusthenopteron
                                        \---------+         |         |
                                                  |         |         |          /-------------------------------------------------------------------------------- Jarvikina
                                                  |         |         |          |
                                                  |         |         |          |                                                           /-------------------- Platycephalichthys
                                                  |         |         |          |                                                           |
                                                  \---------+         +----------+                                                 /---------+         /---------- Mandageria
                                                            |         |          |                                                 |         \---------+
                                                            |         |          |         /---------------------------------------+                   \---------- Eusthenodon
                                                            |         |          |         |                                       |
                                                            |         |          |         |                                       \------------------------------ Cabonnichthys
                                                            |         |          \---------+
                                                            |         |                    |         /------------------------------------------------------------ Tinirau clackae
                                                            |         |                    |         |
                                                            \---------+                    \---------+         /-------------------------------------------------- Panderichthys
                                                                      |                              |         |
                                                                      |                              \---------+         /---------------------------------------- Elpistostege
                                                                      |                                        |         |
                                                                      |                                        |         +---------------------------------------- Tiktaalik
                                                                      |                                        \---------+
                                                                      |                                                  |         /------------------------------ Ventastega curonica
                                                                      |                                                  |         |
                                                                      |                                                  \---------+         /-------------------- Acanthostega
                                                                      |                                                            |         |
                                                                      |                                                            \---------+         /---------- Ichthyostega
                                                                      |                                                                      \---------+
                                                                      |                                                                                \---------- Tulerpeton curtum
                                                                      |
                                                                      \------------------------------------------------------------------------------------------- Bruehnopteron murphyi
